# Supplementary material for: Comparison of Short-Term DAPT and Long-Term DAPT on the Prognosis of PCI Patients: A Meta-Analysis of Randomized Controlled Trials
Source: Rev Cardiovasc Med. 2022 Sep 26;23(10):326. doi: 10.31083/j.rcm2310326 (PMC11267325; doi:10.31083/j.rcm2310326)
Supplement: Supplementary file 1 [file 2153-8174-23-10-326-s1.zip]

Archive with 3 entries (2 files):
- 2153-8174-23-10-326-s1/
- 2153-8174-23-10-326-s1/Supplementary materials.docx
- 2153-8174-23-10-326-s1/Supplementary Table 2.xlsx
