# Supplementary material for: Comparison of Short-Term DAPT and Long-Term DAPT on the Prognosis of PCI Patients: A Meta-Analysis of Randomized Controlled Trials
Source: Rev Cardiovasc Med. 2022 Sep 26;23(10):326. doi: 10.31083/j.rcm2310326 (PMC11267325; doi:10.31083/j.rcm2310326)
Supplement: Supplementary file 1 [file 2153-8174-23-10-326-s1.zip › 2153-8174-23-10-326-s1/Supplementary Table 2.xlsx]

## Sheet: Sheet1
Supplementary Table 2. Other baseline characteristics of the included trials and participants.
Trials	NCT	DAPT	Patients	Age(year)	Male,n(%)	diabetes,n(%)	Hypertension n(%)	Dyslipidemia,n(%)	Current smoker, n(%)	Privious PCI,n(%)	Privious CABG,n(%)
DAPT-STEMI	NCT01459627	6 months	433	59.8±10.7	337 (78%)	54 (13%)	193 (45%)	120 (28%)	218 (51%)	29 (7%)	8 (2%)
		12 months	437	60.2±10.3	332 (76%)	61 (14%)	195 (45%)	125 (29%)	205 (47%)	18 (4%)	2 (0.5%)
EXCELLENT	NCT00698607	6 months	722	63.0±9.6	470 (65.1%)	272 (37.7%)	525 (72.7%)	543 (75.2%)	198 (27.4%)	67 (9.3%)	11 (1.5%)
		12 months	721	62.4±10.4	461 (63.9%)	278 (38.6%)	532 (73.8%)	550 (76.3%)	186 (25.8%)	62 (8.6%)	7 (1.0%)
ISAR-SAFE	NCT00661206	6 months	1997	67.2 (59.3–73.3)	1611 (80.7%)	495(24.8%)	1797(90.1%)	1747(87.5%)	292(14.6%)	-	152(7.7%)
		12 months	2003	67.2 (59.1–73.7)	1612 (80.5%)	484(24.2%)	1830(91.5%)	1748(87.4%)	306(15.3%)	-	149(7.5%)
ITALIC	NCT01476020	6 months	912	61.7±10.9	737 (80.8%)	331 (36.3%)	595 (65.2%)	612 (67.1%)	464 (50.9%)	220 (24.1%)	61 (6.7%)
		12 months	910	61.5±11.1	721 (79.2%)	344 (37.8%)	589 (64.7%)	611 (67.1%)	480 (52.7%)	205 (22.5%)	45 (4.9%)
IVUS-XPL	NCT01308281	6 months	699	63.0±9.0	470 (67%)	249 (36%)	443 (63%)	473 (68%)	171 (25%)	72 (10%)	22 (3%)
		12 months	701	64.0±9.0	494 (70%)	257 (37%)	455 (65%)	456 (65%)	165 (24%)	73 (10%)	14 (2%)
OPTIMA-C	NCT03056118	6 months	683	62.8±10.8	478 (70.0%)	199 (29.1%)	426 (62.4%)	204 (29.9%)	184 (26.9%)	59 (8.6%)	-
		12 months	684	64.4±10.3	464 (67.8%)	203 (29.7%)	437 (63.9%)	195 (28.5%)	184 (26.9%)	71 (10.4%)	-
OPTIMIZE	NCT01113372	3 months	1563	61.3±10.4	992 (63.5%)	554 (35.4%)	1350 (86.4%)	953 (63.2%)	290 (18.6%)	327 (20.9%)	111 (7.1%)
		12 months	1556	61.9±10.6	982 (63.1%)	549 (35.3%)	1371 (88.2%)	952 (63.7%)	269 (17.3%)	297 (19.1%)	128 (8.2%)
REDUCE	NCT02118870	3 months	751	61.0 (53.0-69.0)	620（82.6%）	162(21.6%)	379(50.7%)	346(46.3%)	313(42.1%)	88 (11.7%)	21 (2.8%)
		12 months	745	60.0 (52.0-68.0)	576（77.3%）	145(19.5%)	375 (50.7%)	333(44.9%)	314(42.7%)	73(9.8%)	21(2.8%)
SMART-CHOICE	NCT02079194	3 months	1495	64.6 ± 10.7	1087 (72.7%)	570 (38.2%)	921 (61.6%)	673 (45.1%)	424 (28.4%)	-	-
		12 months	1498	64.4 ± 10.7	1111 (74.2%)	552 (36.8%)	919 (61.3%)	679 (45.5%)	367 (24.5%)	-	-
SMART-DATE	NCT01701453	6 months	1357	62.0±11.5	1016 (74.9%)	365 (26.9%)	669 (49.9%)	322 (24.2%)	506 (38·0%)	-	-
		12 months	1355	62.2±11.9	1028 (75.9%)	379 (28.1%)	654 (48.7%)	336 (25.2%)	536 (40·1%)	-	-
TICO	NCT02494895	3 months	1527	61.0±11.0	1204 (79%)	418 (27%)	760 (50%)	924 (61%)	555 (36%)	135 (9%)	8 (1%)
		12 months	1529	61.0±11.0	1224 (80%)	417 (27%)	781 (51%)	922 (60%)	587 (38%)	127 (8%)	10 (1%)
